# Supplementary material for: Residue-Specific Epitope Mapping of the PD-1/Nivolumab Interaction Using X-ray Footprinting Mass Spectrometry
Source: Antibodies (Basel). 2024 Sep 19;13(3):77. doi: 10.3390/antib13030077 (PMC11417893; doi:10.3390/antib13030077)
Supplement: Supplementary file 1 [file antibodies-13-00077-s001.zip]

Archive with 1 entries (1 files):
- antibodies-3020147-supplementary.pdf
